# Supplementary material for: New Population and Phylogenetic Features of the Internal Variation within Mitochondrial DNA Macro-Haplogroup R0
Source: PLoS One. 2009 Apr 2;4(4):e5112. doi: 10.1371/journal.pone.0005112 (PMC2660437; doi:10.1371/journal.pone.0005112)
Supplement: Table S1 — Compendium of the problems related to the nomenclature of the R0 phylogeny and update of the nomenclature. (0.05 MB XLS) [file pone.0005112.s004.xls]

## Sheet: Hoja1
Table S1. Nomenclature conflicts in the phylogeney of R0 and nomenclature of new branches within R0. The SNP/motif column only lists diagnostic variants for the tip branches of each (sub)-clade; the full phylogenetic path for each sub-clade is indicated in Figure 1 and 2.
SNP/Motif	|1] *1	|2] *1	|3] *1	|4] *1	|5] *1	[6] *1	[7] *1	|8] *1	|9] *1	|10] *1
73/11719	*6	*6	pre-HV	*6	*6	pre-HV	R0	R0	R0	R0*5
58									R0a
2442/3847/13188/16126/16362			(pre-HV)1	(pre-HV)1		(preHV)1	R0a	R0a		R0a*5
64								R0a1
2355/15674						(preHV)1b	R0a2		R0a1	R0a2
60+T
11719/12040/14544								R0a1a	R0a1a	R0a2a
5237/15924/16305T								R0a1b		R0a2b
58/13474/16304								R0a1c		R0a2c
152/153/3438/10728										R0a2d
8701						(preHV)1b1				R0a2e
827						(preHV)1a	R0a1		R0a2	R0a1
146/8292/11761/16355						(preHV)1a1	R0a1a		R0a2a	R0a1a
58
14766	HV	*6	HV	HV	*6	HV	HV	HV	HV	HV
16298	pre-V		Pre-V				HV0	HV0	HV0	HV0*5
72
15904			Pre*V2	pre*V2			HV0a		HV0a	HV0a*5
4580	V		V	V			V	V*2	V	V
4639/8869									V1	V1
5263									V1a	V1a
227/485/709										V1a1
13105									V2	V2
12438									V2a	V2a
9088/14793										V2a1
5250										V2a1a
14770/16519										V2b
15773										V2b1
4550/8347/12810/13500/15346/16519										V3
195								HV0b	HV0b'c	HV0b'c
198/8520									HV0b	HV0b
6413									HV0c	HV0c
8014T/15218/16067			HV1	HV1			HV1	HV1	HV1	HV1
8277								HV1a	HV1a	HV1a
15927/16355									HV1a1	HV1a1
4227								HV1a1	HV1a1a	HV1a1a
9554								HV1a1a	HV1a1a1	HV1a1a1
150/4257								HV1a1a1		HV1a1a1a
12696									HV1b	HV1b
2626/4739/16274								HV1b		HV1b1
182/13933/15930/16172								HV1c	HV1c	HV1c
9339/16217							HV2	HV2*2	HV2	HV2
7193/11935/12061
7094									HV4	HV4
12133/13105									HV5	HV5
6755/16172/16311									HV6	HV6
3507/8545/9266/16113C									HV6a	HV6a
5471/14560/16311/16519									HV7	HV7
16311/16354									HV8	HV8
8994/16311									HV9	HV9
7028	H	H	H	H	H	H	H	H	H	H
2706
709				H-709						H-709
3010	H1	H1	H1	H1	H1		H1	H1	H1	H1
16519
73/16162		H1a	H1a	H1a	H1a		H1a		H1a	H1a
6365				H1a1	H1a1		H1a1		H1a1	H1a1
16209
8271T				H1a2	H1a2		H1a2		H1a2	H1a2
16189/16356		H1b	H1b	H1b	H1b		H1b	H1b*2	H1b	H1b
3796
16362
477				H1c	H1c		H1c		H1c	H1c
9150				H1c1	H1c1		H1c1		H1c1	H1c1
16263
12858				H1c2	H1c2		H1c2		H1c2	H1c2
8764
456					H1d		H1d		H1d	H1d
4452/7309/9066/16189		H1f		H1f	H1f		H1f		H1f	H1f
16093
5460								H1e		H1e
8602/14212				H1-8602			H1-8602			H1g
267/14053								H1o		H1o
13470								H1p	H1p	H1p
8473				H1-8473						H1-8473
709										H1-709
1438		H2	H2	H2	H2	H2	H2		H2	H2
4769	H2				H2a		H2a		H2a	H2a
951		H2a		H2a	H2a1		H2a1		H2a1	H2a1
16354		H2a1		H2a1
750		H2b		H2b	H2a2		H2a2		H2a2	H2a2
263/315+C/8860/15326									H2a2a	H2a2a
16291									H2a2b	H2a2b
16235									H2a2b1	H2a2b1
10810/16274			H2c	H2c	H2a3		H2a3		H2a3	H2a3
16519
11140					H2a4		H2a4		H2a4	H2a4
16519
1842/4592/13708/16291/16519										H2a5
8598/16311					H2b		H2b		H2b	H2b
152
6776	H3	H3	H3	H3	H3		H3		H3	H3
13404			H3a	H3a	H3a		H3a		H3a	H3a
152/16239G
2581				H3b	H3b		H3b		H3b	H3b
12957				H3c	H3c		H3c		H3c	H3c
73										H3d
3992	H4	H4	H4	H4	H4		H4	H4	H4	H4
5004/9123
4024/14365/14582					H4a		H4a	H4a	H4a	H4a
8269		H4a		H4a	H4a1		H4a1	H4a1	H4a1	H4a1
10044				H4a1	H4a1a		H4a1a		H4a1a	H4a1a
73				H4a1a						H4a1a1
195/5773/13889								H4a1a		H4a1b
10166					H4b				H4b	H4b
523-524d
456/16304		H5	H5	H5	H5		H5		H5	H5
4336	H5	H5a	H5a	H5a	H5a		H5a		H5a	H5a
15833		H5a1		H5a1	H5a1		H5a1		H5a1	H5a1
239/16362/16482		H6	H6	H6	H6		H6	H6	H6	H6
3915	H6	H6a	H6a	H6a	H6a		H6a	H6a	H6a	H6a
9380		H6a1		H6a1	H6a1		H6a1	H6a1	H6a1	H6a1
4727
11253								H6a1a	H6a1a	H6a1a
7325/16311								H6a1a1		H6a1a1
10589								H6a1b	H6a1b	H6a1b
6218/7859/16284/16519								H6a1b1		H6a1b1
16300		H6b	H6b	H6b	H6b		H6b		H6b	H6b
4793	H7	H7	H7	H7	H7		H7		H7	H7
13101C/16288/16362		H8	H8	H8	H8		H8		H8	H8
709
146
195
6869/9804*3		H9
3591/4310/13020			H9	H9	H9		H9		H9	H9
16168
14470A		H10	H10	H10	H10		H10		H10	H10
195					H11		H11		H11	H11
8448/13759/16311		H11a	H11	H11
961G				H11a	H11a				H11a
16293
8898							H11a			H11a
195							H12			H12
3936/14552			H12	H12	H12				H12
16287
16519								H13	H13
14872			H13	H13	H13		H13			H13
2259					H13a		H13a	H13a	H13a	H13a
4745				H13a	H13a1		H13a1		H13a1	H13a1
13680									H13a1a	H13a1a
7337			H13a	H13a1			H13a1a		H13a1a1	H13a1a1
13326
093/13042
709					H13a2		H13a2	H13a2	H13a2	H13a2
1008								H13a2a	H13a2a	H13a2a
183/11151								H13a2a1		H13a2a1
5899+C/13762G/16311								H13a2b		H13a2b
523-524d									H14
10217					H14		H14	H14		H14
7645			H14	H14
11377
16256/16352					H14a		H14a	H14a	H14a	H14a
146/7864/12870								H14a1		H14a1
55/57/6253			H15	H15	H15		H15		H15	H15
10394				H16	H16		H16		H16	H16
8592										H16a
3915/6296				H17	H17		H17		H17	H17
13708					H18		H18		H18	H18
14869					H19		H19		H19	H19
16218/16328A					H20		H20	H20	H20	H20
249d/292/16362								H20a	H20a	H20a
8994					H21		H21		H21	H21
16145/16227										H22*4
10211										H23
9620								H25	H25	H25
16519
195/8638/14241/16192								H30		H30
Note: Variation around the control region homopolymeric tracts (e.g. around 16189 and 310) and the dinucleotide marker 515-524 is not considered here
*1[1] Quintáns et al. (2004), [2] Loogväli et al. (2004), [3] Achilli et al. (2004), [4] Brandstätter et al. (2006), [5] Roostalu et al. (2007), [6] Abu-Amero et al. (2007), [7] Brandstätter et al. (2008), [8] Behar et al. (2008), [9] van Oven and Kayser (2008), and [10] Present study.
*2 Note that Behar et al. (2008b) used only control region information for H1b, HV2 and V profiles (see their Supplementary Data Table S1).
*3 As reported in Achilli et al. (2004), this branch is actually a sub-clade of H6
*4 H22 was previously designated by Achilli et al. (2007) as H19 (see text)
*5 Nomenclature according to Achilli et al. (2007)
*6 These motifs are not explicitly mentioned in these studies (although it is universally accepted) and therefore we keep empty this cells in order to be consistent with the rest of the Table.
