# Supplementary material for: New Population and Phylogenetic Features of the Internal Variation within Mitochondrial DNA Macro-Haplogroup R0
Source: PLoS One. 2009 Apr 2;4(4):e5112. doi: 10.1371/journal.pone.0005112 (PMC2660437; doi:10.1371/journal.pone.0005112)
Supplement: Table S3 — Comparative population frequencies of different haplogroup H (sub)lineages. In bold we collapse frequencies into higher hierarchical phylogenetic clades as a function of the SNPs genotyped in the referred studies, such that only these ‘bolded’ categories are fully comparable between the different studies considered. This is because haplogroup categories are not fully comparable among populations when the samples have undetermined (nd) SNPs; for instance, H* embraces different lineages in our study because we genotyped to a higher level of resolution than previous attempts (where different lineages were already collapsed into H*). For nomenclature we follow the scheme of Figure 1 and Figure 2. (0.08 MB XLS) [file pone.0005112.s006.xls]

## Sheet: Population frequencies
Table S3. Comparative population frequencies of different haplogroup H (sub)lineages according to the SNPs genotyped in the present study. We also add information concerning other R0 branches. In bold we collapse frequencies into higher hierarchical phylogenetic clades as a function of the SNPs genotyped in the referred studies, such that only these ‘bolded’ categories are fully comparable betwee…
Haplogroup motif	Hg	[1]	[2]	[3]	[4]	[5]	[6]	[7]	[8]	[9]	[10]	[11]	[12]	[13]	[14]	[15]	[16]	[17]	[18]	[19]	[20]	[21]	[22]	[23]	[24]	[25]	TOTAL
	H*	19	9	11	23	8	21	64	27	24	30	26	61	36	25	48	29	32	31	22	22	28	32	400	82	75	1110
1438	H*	12	2	6	21	7	18	51	20	17	23	16	39	21	10	30	17	25	14	10	12	19	14	283	60	65
	H1	47	24	14	17	14	19	53	9	13	6	3	12	4	2	10	7	6	9	0	7	3	4	218	36	69	537
3010/16519	H1	39	19	12	14	2	10	36	3	11	4	3	9	4	2	7	7	5	0	0	7	3	2	163	36	69
73/16162	H1a	2	4	0	3	4	2	7	4	2	0	0	2	0	0	0	0	0	4	0	0	0	0	nd	0	nd
6365/16209	H1a1	1	0	1	nd	nd	nd	nd	nd	nd	nd	nd	nd	nd	nd	nd	nd	nd	nd	nd	nd	nd	nd	3	nd	nd
8271T	H1a2	0	0	0	nd	nd	nd	nd	nd	nd	nd	nd	nd	nd	nd	nd	nd	nd	nd	nd	nd	nd	nd	0	nd	nd
3796/16189/16356/16362	H1b	0	0	1	0	0	6	9	2	0	2	0	1	0	0	1	0	1	5	0	0	0	0	24	nd	nd
477	H1c	0	0	0	nd	nd	nd	nd	nd	nd	nd	nd	0	0	0	2	0	0	0	0	0	0	0	nd	nd	nd
9150/16263	H1c1	1	0	0	nd	nd	nd	nd	nd	nd	nd	nd	nd	nd	nd	nd	nd	nd	nd	nd	nd	nd	nd	16	nd	nd
8764/12858	H1c2	0	0	0	nd	nd	nd	nd	nd	nd	nd	nd	nd	nd	nd	nd	nd	nd	nd	nd	nd	nd	nd	6	nd	nd
456	H1d	nd	nd	nd	nd	nd	nd	nd	nd	nd	nd	nd	0	0	0	0	0	0	0	0	0	0	2	nd	nd	nd
4452/7309/9066/16093/16189	H1f	0	0	0	0	8	1	1	0	0	0	0	0	0	0	0	0	0	0	0	0	0	0	2	nd	0
8602/14212	H1g	0	0	0	nd	nd	nd	nd	nd	nd	nd	nd	nd	nd	nd	nd	nd	nd	nd	nd	nd	nd	nd	2	nd	nd
8473	H1-8473	3	0	0	nd	nd	nd	nd	nd	nd	nd	nd	nd	nd	nd	nd	nd	nd	nd	nd	nd	nd	nd	2	nd	nd
709/3010	H1-709	1	1	0	nd	nd	nd	nd	nd	nd	nd	nd	nd	nd	nd	nd	nd	nd	nd	nd	nd	nd	nd	0	nd	nd
4769	H2	0	1	0	nd	nd	nd	nd	nd	nd	nd	nd	0	1	0	0	0	0	0	2	1	0	0	nd	?	nd
	H2a	8	1	1	0	4	4	19	1	2	0	7	3	4	1	4	15	1	6	1	1	1	8	55	0	17	147
750	H2a	5	0	0	0	2	1	5	0	2	0	1	2	0	0	1	2	0	2	1	0	0	1	12	?	14
951/16354	H2a1	3	0	1	0	2	3	14	1	0	0	6	1	4	1	3	4	1	4	0	1	1	7	22	?	3
263/315+C/8860/15326	H2a2	0	1	0	nd	nd	nd	nd	nd	nd	nd	nd	nd	nd	nd	nd	nd	nd	nd	nd	nd	nd	nd	21	?	nd
rCRS	H2a2a	0	0	0	nd	nd	nd	nd	nd	nd	nd	nd	nd	nd	nd	nd	nd	nd	nd	nd	nd	nd	nd	nd	?	nd
16291	H2a2b	0	0	0	nd	nd	nd	nd	nd	nd	nd	nd	nd	nd	nd	nd	nd	nd	nd	nd	nd	nd	nd	nd	?	nd
16235	H2a2b1	0	0	0	nd	nd	nd	nd	nd	nd	nd	nd	nd	nd	nd	nd	nd	nd	nd	nd	nd	nd	nd	nd	?	nd
10810/16274/16519	H2a3	0	0	0	nd	nd	nd	nd	nd	nd	nd	nd	0	0	0	0	0	0	0	0	0	0	0	0	?	nd
11140/16519	H2a4	0	0	0	nd	nd	nd	nd	nd	nd	nd	nd	0	0	0	0	9	0	0	0	0	0	0	nd	?	nd
1842/4592/13708/16291	H2a5	0	0	0	nd	nd	nd	nd	nd	nd	nd	nd	nd	nd	nd	nd	nd	nd	nd	nd	nd	nd	nd	nd	?	nd
152/8598/16311	H2b	0	0	0	nd	nd	nd	nd	nd	nd	nd	nd	0	0	0	0	0	0	0	0	0	1	0	nd	?	nd
	H3	25	9	5	0	2	3	7	2	6	4	1	0	0	0	1	1	0	2	0	0	0	0	67	5	25	140
6776	H3	23	7	4	0	2	3	7	2	6	4	1	0	0	0	1	1	0	2	0	0	0	0	19	5	25
152/13404/16239G	H3a	0	0	0	nd	nd	nd	nd	nd	nd	nd	nd	nd	nd	nd	nd	nd	nd	nd	nd	nd	nd	nd	39	nd	nd
2581	H3b	0	0	0	nd	nd	nd	nd	nd	nd	nd	nd	nd	nd	nd	nd	nd	nd	nd	nd	nd	nd	nd	8	nd	nd
12957	H3c	2	2	1	nd	nd	nd	nd	nd	nd	nd	nd	nd	nd	nd	nd	nd	nd	nd	nd	nd	nd	nd	1	nd	nd
	H4	9	3	2	2	0	0	3	2	0	0	0	5	5	1	0	2	3	0	1	1	1	5	20	0	10	65
3992/5004/9123	H4	0	0	0	2	0	0	3	2	0	0	0	2	2	1	0	0	3	0	0	0	0	0	0	?	10
4024/14365/14582	H4a	5	1	1	nd	nd	nd	nd	nd	nd	nd	nd	nd	nd	nd	nd	nd	nd	nd	nd	nd	nd	nd	14	?	nd
8269	H4a1	1	2	1	nd	nd	nd	nd	nd	nd	nd	nd	nd	nd	nd	nd	nd	nd	nd	nd	nd	nd	nd	2	?	nd
10044	H4a1a	3	0	0	nd	nd	nd	nd	nd	nd	nd	nd	nd	nd	nd	nd	nd	nd	nd	nd	nd	nd	nd	4	?	nd
10166	H4b	0	0	0	nd	nd	nd	nd	nd	nd	nd	nd	3	3	0	0	2	0	0	1	1	1	5	nd	?	nd
456/16304	H5	0	2	2	0	1	1	3	4	4	3	0	7	2	7	6	0	4	12	2	4	2	2	nd	14	nd
	H5a	8	3	4	0	3	1	7	1	1	5	1	2	1	0	0	1	0	0	0	2	0	0	42	0	10	82
4336	H5a	3	0	1	0	3	1	7	1	1	5	1	2	1	0	0	1	0	0	0	2	0	0	25	nd	10
15833	H5a1	5	3	3	nd	nd	nd	nd	nd	nd	nd	nd	nd	nd	nd	nd	nd	nd	nd	nd	nd	nd	nd	17	nd	nd
239/16362/16482	H6	0	0	0	2	0	2	10	3	3	4	10	0	0	0	0	0	0	0	2	0	0	0	nd	2	10
	H6a	6	3	2	0	0	0	0	0	0	0	0	0	0	0	3	3	2	0	1	0	0	2	25	0	0	47
3915	H6a	0	0	0	nd	nd	nd	nd	nd	nd	nd	nd	nd	nd	nd	nd	nd	nd	nd	nd	nd	nd	nd	4	nd	nd
4727/9380	H6a1	6	2	2	nd	nd	nd	nd	nd	nd	nd	nd	0	0	0	3	3	2	0	1	0	0	2	21	nd	nd
7325/16311	H6a1a1	0	1	0	nd	nd	nd	nd	nd	nd	nd	nd	nd	nd	nd	nd	nd	nd	nd	nd	nd	nd	nd	nd	nd	nd
6218/7859/16284/16519	H6a1b1	0	0	0	nd	nd	nd	nd	nd	nd	nd	nd	nd	nd	nd	nd	nd	nd	nd	nd	nd	nd	nd	nd	nd	nd
16300	H6b	0	0	0	nd	nd	nd	nd	nd	nd	nd	nd	1	2	0	1	2	0	0	0	0	0	6	nd	nd	nd
	H8	1	0	0	0	0	0	0	1	0	0	5	1	1	0	0	1	0	0	2	0	0	0	1	0	0	13
146/195/709/13101C/16288/16362	H8	1	0	0	0	0	0	0	1	0	0	5	1	1	0	0	1	0	0	2	0	0	0	1	0	0
	H7	1	0	0	4	0	1	2	1	4	3	3	5	3	1	2	1	0	1	1	0	0	1	20	0	5	54
4793	H7	1	0	0	4	0	1	2	1	4	3	3	5	3	1	2	1	0	1	1	0	0	1	20	0	5
3591/4310/13020	H9	0	0	0	nd	nd	nd	nd	nd	nd	nd	nd	2	1	0	2	0	0	0	0	0	0	0	0	0	nd
14470A	H10	2	3	1	nd	nd	nd	nd	nd	nd	nd	nd	1	0	0	0	0	0	0	0	0	0	0	31	0	nd
	H11	0	0	0	4	0	1	10	6	0	2	2	1	0	0	1	0	1	1	0	1	0	0	11	3	3	44
195/961G/8448/13759/16311	H11	0	0	0	4	0	1	10	6	0	2	2	1	0	0	1	0	1	1	0	1	0	0	11	0	3
8898	H11a	0	0	0	nd	nd	nd	nd	nd	nd	nd	nd	0	0	0	0	0	0	0	0	0	0	0	nd	3	nd
195/3936/14552	H12	0	0	0	nd	nd	nd	nd	nd	nd	nd	nd	nd	nd	nd	nd	nd	nd	nd	nd	nd	nd	nd	0	nd	nd
14872	H13	0	0	1	nd	nd	nd	nd	nd	nd	nd	nd	0	0	1	1	0	0	0	1	0	0	0	nd	nd	nd
2259	H13a	0	0	0	nd	nd	nd	nd	nd	nd	nd	nd	nd	nd	nd	nd	nd	nd	nd	nd	nd	nd	nd	nd	nd	nd
4745	H13a1	2	0	1	nd	nd	nd	nd	nd	nd	nd	nd	3	1	1	3	9	1	1	1	2	1	1	9	nd	nd
13680	H13a1a	0	0	0	nd	nd	nd	nd	nd	nd	nd	nd	nd	nd	nd	nd	nd	nd	nd	nd	nd	nd	nd	18	nd	nd
7337/13326	H13a1a1	0	0	0	nd	nd	nd	nd	nd	nd	nd	nd	nd	nd	nd	nd	nd	nd	nd	nd	nd	nd	nd	nd	nd	nd
709	H13a2	0	0	0	nd	nd	nd	nd	nd	nd	nd	nd	3	3	2	0	0	0	1	0	1	1	2	nd	nd	nd
7645/10217	H14	0	0	0	nd	nd	nd	nd	nd	nd	nd	nd	1	0	0	0	1	0	0	0	1	1	1	7	0	nd
16256/16352	H14a	1	0	0	nd	nd	nd	nd	nd	nd	nd	nd	0	3	0	1	0	0	1	1	1	2	1	nd	1	nd
55/57/6253	H15	1	0	0	nd	nd	nd	nd	nd	nd	nd	nd	nd	nd	nd	nd	nd	nd	nd	nd	nd	nd	nd	17	2	nd
10394	H16	0	0	0	nd	nd	nd	nd	nd	nd	nd	nd	nd	nd	nd	nd	nd	nd	nd	nd	nd	nd	nd	17	nd	nd
8592	H16a	0	0	0	nd	nd	nd	nd	nd	nd	nd	nd	nd	nd	nd	nd	nd	nd	nd	nd	nd	nd	nd	nd	nd	nd
3915/6296	H17	0	0	0	nd	nd	nd	nd	nd	nd	nd	nd	1	0	2	4	0	1	0	0	0	0	0	1	nd	nd
13708	H18	1	0	0	nd	nd	nd	nd	nd	nd	nd	nd	0	0	0	0	0	0	0	1	0	0	5	nd	nd	nd
14869	H19	0	1	0	nd	nd	nd	nd	nd	nd	nd	nd	0	0	0	0	0	0	0	1	0	0	0	nd	3	nd
16218/16328A	H20	0	0	0	nd	nd	nd	nd	nd	nd	nd	nd	3	2	2	0	0	1	2	1	0	1	0	nd	nd	nd
8994	H21	0	0	0	nd	nd	nd	nd	nd	nd	nd	nd	0	0	0	0	0	0	0	0	0	0	0	nd	nd	nd
16145/16227	H22	0	0	0	nd	nd	nd	nd	nd	nd	nd	nd	nd	nd	nd	nd	nd	nd	nd	nd	nd	nd	nd	nd	nd	nd
10211	H23	0	0	0	nd	nd	nd	nd	nd	nd	nd	nd	nd	nd	nd	nd	nd	nd	nd	nd	nd	nd	nd	nd	nd	nd
709	H-709	0	0	0	nd	nd	nd	nd	nd	nd	nd	nd	nd	nd	nd	nd	nd	nd	nd	nd	nd	nd	nd	17	nd	nd
14766	R0*	0	0	0	nd	nd	nd	nd	nd	nd	nd	nd	nd	nd	nd	nd	nd	nd	nd	nd	nd	nd	nd	nd	nd	nd
64/2442/3847/13188/16126/16362	R0a	1	0	0	nd	nd	nd	nd	nd	nd	nd	nd	nd	nd	nd	nd	nd	nd	nd	nd	nd	nd	nd	nd	8	nd
2706/7028	HV	1	5	2	nd	nd	nd	nd	nd	nd	nd	nd	nd	nd	nd	nd	nd	nd	nd	nd	nd	nd	nd	nd	14	nd
72/16298	HV0	8	8	3	nd	nd	nd	nd	nd	nd	nd	nd	nd	nd	nd	nd	nd	nd	nd	nd	nd	nd	nd	nd	5	nd
15904	HV0a	0	0	2	nd	nd	nd	nd	nd	nd	nd	nd	nd	nd	nd	nd	nd	nd	nd	nd	nd	nd	nd	nd	2	nd
4580	V	12	12	3	nd	nd	nd	nd	nd	nd	nd	nd	nd	nd	nd	nd	nd	nd	nd	nd	nd	nd	nd	nd	10	nd
4639/8869	V1	1	0	0	nd	nd	nd	nd	nd	nd	nd	nd	nd	nd	nd	nd	nd	nd	nd	nd	nd	nd	nd	nd	nd	nd
8014T/15218/16067	HV1	0	0	0	nd	nd	nd	nd	nd	nd	nd	nd	nd	nd	nd	nd	nd	nd	nd	nd	nd	nd	nd	nd	2	nd
none 2706/7028	TOTAL H	124	52	39	50	31	50	165	50	50	50	48	90	54	30	69	60	45	50	28	34	33	52	859	126	214	2239
all 2706/7028	non H	158	83	62	75	47	64	248	69	56	61	388	270	121	163	165	209	251	153	131	133	140	441	1355	196	223	5039
all 73/11719	non R0	135	58	52	nd	nd	nd	nd	nd	nd	nd	nd	nd	nd	nd	nd	nd	nd	nd	nd	nd	nd	nd	n.d	155	nd	400
none 73/11719	TOTAL R0	147	77	49	nd	nd	nd	nd	nd	nd	nd	nd	nd	nd	nd	nd	nd	nd	nd	nd	nd	nd	nd	nd	167	nd	440
	TOTAL SAMPLE SIZE	282	135	101	125	78	114	413	119	106	111	436	360	175	193	234	269	296	203	159	167	173	493	2214	322	437	7278
	Population ID	Population	Reference
	[1]	Galicia	present study
	[2]	Cantabria	present study
	[3]	Catalonia	present study
	[4]	Volga-Ural region	Loogväli E-L, Roostalu U, Malyarchuk BA, Derenko MV, Kivisild T, Metspalu E, Tambets K, Reidla M, Tolk H-V, Parik J et al: Disuniting uniformity: a pied cladistic canvas of mtDNA haplogroup H in Eurasia. Mol Biol Evol 2004, 21(11):2012-2021.
	[5]	Finland	Loogväli E-L, Roostalu U, Malyarchuk BA, Derenko MV, Kivisild T, Metspalu E, Tambets K, Reidla M, Tolk H-V, Parik J et al: Disuniting uniformity: a pied cladistic canvas of mtDNA haplogroup H in Eurasia. Mol Biol Evol 2004, 21(11):2012-2021.
	[6]	Estonia	Loogväli E-L, Roostalu U, Malyarchuk BA, Derenko MV, Kivisild T, Metspalu E, Tambets K, Reidla M, Tolk H-V, Parik J et al: Disuniting uniformity: a pied cladistic canvas of mtDNA haplogroup H in Eurasia. Mol Biol Evol 2004, 21(11):2012-2021.
	[7]	Eastern Slavs	Loogväli E-L, Roostalu U, Malyarchuk BA, Derenko MV, Kivisild T, Metspalu E, Tambets K, Reidla M, Tolk H-V, Parik J et al: Disuniting uniformity: a pied cladistic canvas of mtDNA haplogroup H in Eurasia. Mol Biol Evol 2004, 21(11):2012-2021.
	[8]	Slovakia	Loogväli E-L, Roostalu U, Malyarchuk BA, Derenko MV, Kivisild T, Metspalu E, Tambets K, Reidla M, Tolk H-V, Parik J et al: Disuniting uniformity: a pied cladistic canvas of mtDNA haplogroup H in Eurasia. Mol Biol Evol 2004, 21(11):2012-2021.
	[9]	France	Loogväli E-L, Roostalu U, Malyarchuk BA, Derenko MV, Kivisild T, Metspalu E, Tambets K, Reidla M, Tolk H-V, Parik J et al: Disuniting uniformity: a pied cladistic canvas of mtDNA haplogroup H in Eurasia. Mol Biol Evol 2004, 21(11):2012-2021.
	[10]	Balkans	Loogväli E-L, Roostalu U, Malyarchuk BA, Derenko MV, Kivisild T, Metspalu E, Tambets K, Reidla M, Tolk H-V, Parik J et al: Disuniting uniformity: a pied cladistic canvas of mtDNA haplogroup H in Eurasia. Mol Biol Evol 2004, 21(11):2012-2021.
	[11]	Central Asia	Loogväli E-L, Roostalu U, Malyarchuk BA, Derenko MV, Kivisild T, Metspalu E, Tambets K, Reidla M, Tolk H-V, Parik J et al: Disuniting uniformity: a pied cladistic canvas of mtDNA haplogroup H in Eurasia. Mol Biol Evol 2004, 21(11):2012-2021.
	[12]	Turkey	Roostalu U, Kutuev I, Loogväli EL, Metspalu E, Tambets K, Reidla M, Khusnutdinova E, Usanga E, Kivisild T, Villems R: Origin and expansion of haplogroup h, the dominant human mitochondrial DNA lineage in west eurasia: the near eastern and caucasian perspective. Mol Biol Evol 2007, 24(2):436-448.
	[13]	Armenia	Roostalu U, Kutuev I, Loogväli EL, Metspalu E, Tambets K, Reidla M, Khusnutdinova E, Usanga E, Kivisild T, Villems R: Origin and expansion of haplogroup h, the dominant human mitochondrial DNA lineage in west eurasia: the near eastern and caucasian perspective. Mol Biol Evol 2007, 24(2):436-448.
	[14]	Georgia	Roostalu U, Kutuev I, Loogväli EL, Metspalu E, Tambets K, Reidla M, Khusnutdinova E, Usanga E, Kivisild T, Villems R: Origin and expansion of haplogroup h, the dominant human mitochondrial DNA lineage in west eurasia: the near eastern and caucasian perspective. Mol Biol Evol 2007, 24(2):436-448.
	[15]	Northwest Caucasus	Roostalu U, Kutuev I, Loogväli EL, Metspalu E, Tambets K, Reidla M, Khusnutdinova E, Usanga E, Kivisild T, Villems R: Origin and expansion of haplogroup h, the dominant human mitochondrial DNA lineage in west eurasia: the near eastern and caucasian perspective. Mol Biol Evol 2007, 24(2):436-448.
	[16]	Dagestan	Roostalu U, Kutuev I, Loogväli EL, Metspalu E, Tambets K, Reidla M, Khusnutdinova E, Usanga E, Kivisild T, Villems R: Origin and expansion of haplogroup h, the dominant human mitochondrial DNA lineage in west eurasia: the near eastern and caucasian perspective. Mol Biol Evol 2007, 24(2):436-448.
	[17]	Ossetia	Roostalu U, Kutuev I, Loogväli EL, Metspalu E, Tambets K, Reidla M, Khusnutdinova E, Usanga E, Kivisild T, Villems R: Origin and expansion of haplogroup h, the dominant human mitochondrial DNA lineage in west eurasia: the near eastern and caucasian perspective. Mol Biol Evol 2007, 24(2):436-448.
	[18]	Karachay-Balkaria	Roostalu U, Kutuev I, Loogväli EL, Metspalu E, Tambets K, Reidla M, Khusnutdinova E, Usanga E, Kivisild T, Villems R: Origin and expansion of haplogroup h, the dominant human mitochondrial DNA lineage in west eurasia: the near eastern and caucasian perspective. Mol Biol Evol 2007, 24(2):436-448.
	[19]	Syria	Roostalu U, Kutuev I, Loogväli EL, Metspalu E, Tambets K, Reidla M, Khusnutdinova E, Usanga E, Kivisild T, Villems R: Origin and expansion of haplogroup h, the dominant human mitochondrial DNA lineage in west eurasia: the near eastern and caucasian perspective. Mol Biol Evol 2007, 24(2):436-448.
	[20]	Lebanon	Roostalu U, Kutuev I, Loogväli EL, Metspalu E, Tambets K, Reidla M, Khusnutdinova E, Usanga E, Kivisild T, Villems R: Origin and expansion of haplogroup h, the dominant human mitochondrial DNA lineage in west eurasia: the near eastern and caucasian perspective. Mol Biol Evol 2007, 24(2):436-448.
	[21]	Jordan	Roostalu U, Kutuev I, Loogväli EL, Metspalu E, Tambets K, Reidla M, Khusnutdinova E, Usanga E, Kivisild T, Villems R: Origin and expansion of haplogroup h, the dominant human mitochondrial DNA lineage in west eurasia: the near eastern and caucasian perspective. Mol Biol Evol 2007, 24(2):436-448.
	[22]	Arabian Peninsula	Roostalu U, Kutuev I, Loogväli EL, Metspalu E, Tambets K, Reidla M, Khusnutdinova E, Usanga E, Kivisild T, Villems R: Origin and expansion of haplogroup h, the dominant human mitochondrial DNA lineage in west eurasia: the near eastern and caucasian perspective. Mol Biol Evol 2007, 24(2):436-448.
	[23]	Austria	Brandstätter A, Salas A, Niederstätter H, Gassner C, Carracedo Á, Parson W: Dissection of mitochondrial superhaplogroup H using coding region SNPs. Electrophoresis 2007(13):2541-2550.
	[24]	Tuscany (Italy)	Achilli A, Olivieri A, Pala M, Metspalu E, Fornarino S, Battaglia V, Accetturo M, Kutuev I, Khusnutdinova E, Pennarun E et al: Mitochondrial DNA variation of modern Tuscans supports the near eastern origin of Etruscans. Am J Hum Genet 2007, 80(4):759-768.
	[25]	West Eurasians'	Herrnstadt C, Elson JL, Fahy E, Preston G, Turnbull DM, Anderson C, Ghosh SS, Olefsky JM, Beal MF, Davis RE et al: Reduced-median-network analysis of complete mitochondrial DNA coding-region sequences from the major African, Asian, and European haplogroups. Am J Hum Genet 2002, 70:1152-1171.
